# Supplementary material for: Genome-wide identification of a novel Na+ transporter from Bienertia sinuspersici and overexpression of BsHKT1;2 improved salt tolerance in Brassica rapa
Source: Front Plant Sci. 2023 Dec 12;14:1302315. doi: 10.3389/fpls.2023.1302315 (PMC10773568; doi:10.3389/fpls.2023.1302315)
Supplement: Supplementary file 1 [file DataSheet_1.zip]

Archive with 6 entries (6 files):
- Supplementary Figures.pptx
- Supplementary File 1.DOCX
- Supplementary File 2.DOCX
- Supplementary File 3.DOCX
- Supplementary File 4.DOCX
- Supplementary Tables.xlsx
