# Supplementary material for: Genome-wide identification of a novel Na+ transporter from Bienertia sinuspersici and overexpression of BsHKT1;2 improved salt tolerance in Brassica rapa
Source: Front Plant Sci. 2023 Dec 12;14:1302315. doi: 10.3389/fpls.2023.1302315 (PMC10773568; doi:10.3389/fpls.2023.1302315)
Supplement: Supplementary file 1 [file DataSheet_1.zip › Supplementary Tables.xlsx]

## Sheet: Sheet1
Genome-wide identification of a novel Na+ transporter from Bienertia sinuspersici and overexpression of BsHKT1;2 improved salt tolerance in Brassica rapa
Vadivelmurugan Irulappan1, Hyun Woo Park1, Sang-Yun Han1, Myung-Hee Kim1, Jung Sun Kim1*
1Genomics Division, Department of Agricultural Bio-Resources, National Institute of Agricultural Sciences, Jeonju, Republic of Korea
*Correspondence:
Jung Sun Kim
jsnkim@korea.kr

## Sheet: sTable 1
Supplementary Table 1. Basic information of BsHKTs.
Protein name	ORF	AA	MW	pI	Instability index	Aliphatic index	Grand average of hydropathicity
AtHKT1;1	1518	506	57492.4	8.86	Stable	107	0.376
BsHKT1;1	1623	541	61347.6	9.23	Stable	109.85	0.439
BsHKT1;2	1164	387	44204.1	9.25	Stable	116.05	0.25
BsHKT1;3	1122	337	37904.8	7.03	Stable	109.23	0.527
BsNHX1	1668	555	61495.9	7.02	Stable	105.21	0.496
Note: ORF, opening reading fame; AA, numbers of amino acid residues; MW, molecule weight;
pI, theoretical isoelectric point; Loc, subcellular location.
http://www.csbio.sjtu.edu.cn/bioinf/plant-multi/.
https://web.expasy.org/protparam/.
https://www.ncbi.nlm.nih.gov/orffinder/.

## Sheet: sTable 2
	Supplementary table2: List of HKT proteins used for phylogenetic analysis in this study
S. No	Gene symbol	Species	NCBI ID	Subfamily	Length
1	AtHKT1;1	Arabidopsis thaliana	AAF68393.1	I	506
2	BrHKT1;1	Brassica rapa	XP_009134189.2	I	506
3	BsHKT1;1	Bienertia sinuspersici	Bsv0100-00034511-RA	I	541
4	BsHKT1;2	Bienertia sinuspersici	Bsv0100-00016847-RA	I	387
5	BsHKT1;3	Bienertia sinuspersici	Bsv0100-00016849-RA	I	337
6	BvHKT1,8	Beta vulgaris	XP_010690256.1	I	520
7	EcHKT1;1	Eucalyptus camaldulensis	AAF97728.1	I	550
8	EcHKT1;2	Eucalyptus camaldulensis	AAD53890.1	I	549
9	HvHKT1;1	Hordeum vulgare	AEA08583.1	I	586
10	HvHKT1;5	Hordeum vulgare	ABK58096.1	I	510
11	HvHKT2;1	Hordeum vulgare	CAJ01327.1	II	531
12	HvHKT2;4	Hordeum vulgare	BAK01227.1	II	370
13	McHKT1;1	Mesembryanthemum	AAK52962.1	I	505
14	McHKT1;2	Mesembryanthemum	AAO73474.1	I	543
15	OsHKT1;1	Oryza sativa	CAD37183.1	I	552
16	OsHKT1;3	Oryza sativa	CAD37185.1	I	531
17	OsHKT1;4	Oryza sativa	CAD37197.1	I	500
18	OsHKT1;5	Oryza sativa	BAB93392.1	I	554
19	OsHKT2;1	Oryza sativa	BAB61789.1	II	530
20	OsHKT2;2	Oryza sativa	BAB61791.1	II	530
21	OsHKT2;3	Oryza sativa	CAD37187.1	II	509
22	OsHKT2;4	Oryza sativa	CAD37199.1	II	509
23	PhaHKT2;1	Phragmites australis	BAE44385.1	II	530
24	PtHKT1;1	Populus trichocarpa	XP_002325229.2	I	535
25	SabHKT1;1	Salicornia bigelovii	ADG45565.1	I	548
26	SbHKT1;3	Sorghum bicolor	XP_002451638.1	I	532
27	SbHKT1;4	Sorghum bicolor	XP_002448492.2	I	582
28	SbHKT1;5	Sorghum bicolor	XP_002457736.2	I	546
29	SbHKT2;1	Sorghum bicolor	XP_002438960.1	II	545
30	SeHKT1;1	Salicornia europaea	AKS12114.1	I	550
31	SeHKT1;2	Salicornia europaea	AKS2645929	I	536
32	SlHKT1;2	Solanum lycopersicum	NP_001289833.1		503
33	SsHKT1,1	Suaeda salsa	AAS20529.2	I	550
34	TaHKT1;5-B1	Triticum aestivum	ABG33947.1	I	518
35	TaHKT1;5-B2	Triticum aestivum	ABG33948.1	I	514
36	TaHKT1;5-D	Triticum aestivum	ABG33945.1	I	516
37	TaHKT2;1	Triticum aestivum	AAA52749.1	II	533
38	ThHKT1;1	Eutrema halophilum	ABK30935.1	I	500
39	TmHKT1;4-A1	Triticum monococcum	ABK41858.1	I	563
40	TmHKT1;4-A2	Triticum monococcum	ABK41857.1	I	554
41	TmHKT1;5	Triticum monococcum	ABG33946.1	I	517
42	VvHKT1;1	Vitis vinifera	CAO64083.1	I	544
43	VvHKT1;2	Vitis vinifera	CAO64075.1	I	432
44	VvHKT1;3	Vitis vinifera	CAO64081.1	I	531
45	VvHKT1;6	Vitis vinifera	CAO64069.1	I	508
46	VvHKT1;7	Vitis vinifera	CAO64070.1	I	524
47	VvHKT1;8	Vitis vinifera	CAO64071.1	I	528

## Sheet: sTable 3
Supplementary Table 3. Subcellular localization of HKT proteins
Protein name	Localization	Probability
		Cytoplasm	Nucleus	Extracellular	Cell membrane	Mitochondrion	Plastid	Endoplasmic reticulum	Lysosome/Vacuole	Golgi apparatus	Peroxisome
AtHKT1;1	Cell membrane	0.0782	0.0422	0.0304	0.6687	0.1605	0.4993	0.5996	0.18	0.1816	0.0048
BsHKT1;1	Cell membrane	0.0956	0.0593	0.0401	0.6671	0.2157	0.4108	0.5906	0.2614	0.2525	0.013
BsHKT1;2	Cell membrane	0.0924	0.0616	0.0346	0.6624	0.2557	0.4657	0.5529	0.1628	0.1375	0.0106
BsHKT1;3	Cell membrane	0.0842	0.0412	0.025	0.655	0.2277	0.5333	0.5941	0.1273	0.0985	0.0056
https://services.healthtech.dtu.dk/services/DeepLoc-2.0/

## Sheet: sTable 4
Supplementary Table 4. Primers used in the study
ID	Gene	F_P (5’-3’)	R_P (5’-3’)
AtHKT1	AtHKT	CACCTCCTTTCTCAACCTCTAC	CTCGATGGAACTGTCCGAATTA
Bsv0100-00034511-RA	BsHKT1;1	CAGTTTCAGCCACAACAGTTTC	AGGTAAAGACCTCACCTCCTAT
Bsv0100-00016847-RA	BsHKT1;2	GGGTGAAGTCTTCCTCTCTTTG	TGAAGCAGGGTTTGGGTTTA
Bsv0100-00016849-RA	BsHKT1;3	ATGGAGGGAATGAGCTCTTATG	CCAAGACTGCTTGAGAAAGTTG
BrGAPDH	BrGAPDH	CCACTTGCCAAGGTTATCAACGAC	CAACTGAAACATCAACGGTGGG
BrNHX1.1	BrNHX1.1	GGAGGAGAATCGATGGATGA	TGCGGAAAAACTGCTTCTTT
BrNHX1.2	BrNHX1.2	TGTCGTTTCTTGCGGATACA	CAAAAGCTGCTCTTCCAAGC
BrNHX1.3	BrNHX1.3	GAGTGACAGTCCGGGAACAT	CTCGCTTTGGTTCTTCTTGG
BrNHX2	BrNHX2	AGGAGCATCGATGGATCAAC	TGCGGAAAAACTGCTTCTTT
BrNHX3.2	BrNHX3.2	CTTGCCATTGGAACGATTTT	CGTTGATGCTTTCGAAGTGA
BrSOS1/NHX7	BrSOS1/NHX7	GGCATGGGATTCGTATATGG	GGCCAGCAAGTAACACCATT
Bsv0100-00016847-RA cloning primers (gene)	BsHKT1;2	ATGGAGCTTCAACTGTATCTCC	CACAGTTTGAAATAGAGATCCAA
